# Supplementary material for: Association between common polymorphisms in IL-1 and TNFα and risk of peri-implant disease: A meta-analysis
Source: PLoS One. 2021 Oct 5;16(10):e0258138. doi: 10.1371/journal.pone.0258138 (PMC8491952; doi:10.1371/journal.pone.0258138)
Supplement: S3 Table — (XLSX) [file pone.0258138.s003.xlsx]

## Sheet: Sheet1
Table S3 Genotype data for IL-1α C-899T in association with peri-implant disease
PMID	Author	Year	Case group			Control group
			CC	CT	TT	CC	CT	TT
11858158	Rogers	2002	9	10	0	18	10	3
12869004	Shimpuku	2003	14	2	1	18	4	0
15777329	Campos	2005	15	9	4	18	11	5
16907768	Laine	2006	24	45	2	19	27	3
17954336	Lin	2007	7	22	0	7	23	0
22925444	Jacobi-Gresser	2013	16	22	3	39	26	3
25066406	Cosyn	2014	4	6	2	9	4	0
26449434	Garcia-Delanet	2015	16	11 (CT+TT)		13	14 (CT+TT)
28223139	Fernandes	2017	17	15 (CT+TT)		18	8 (CT+TT)
31127430	He	2020	90	22	32	139	15	20
