# Supplementary material for: Association between common polymorphisms in IL-1 and TNFα and risk of peri-implant disease: A meta-analysis
Source: PLoS One. 2021 Oct 5;16(10):e0258138. doi: 10.1371/journal.pone.0258138 (PMC8491952; doi:10.1371/journal.pone.0258138)
Supplement: S4 Table — (XLSX) [file pone.0258138.s004.xlsx]

## Sheet: Sheet2
Table S4 Genotype data for IL-1β C+3954T in association with peri-implant disease
PMID	Author	Year	Case group			Control group
			CC	CT	TT	CC	CT	TT
11858158	Rogers	2002	8	11	0	19	11	1
12869004	Shimpuku	2003	16	1	0	20	2	0
15777329	Campos	2005	18	7	3	22	10	2
16907768	Laine	2006	35	32	4	24	20	5
17954336	Lin	2007	22	7	0	28	2	0
19191798	Montes	2009	52	36	2	106	62	8
	Liu	2011	46	4	0	47	3	0
21414132	Melo	2012	5	9	2	18	10	3
22925444	Jacobi-Gresser	2013	19	20	2	41	26	1
25066406	Cosyn	2014	6	6	2	13	1	0
26449434	Garcia-Delanet	2015	17	10 (CT+TT)		13	14 (CT+TT)
28223139	Fernandes	2017	15	17 (CT+TT)		20	6 (CT+TT)
31127430	He	2020	87	24	33	130	18	26
33689092	Saremi	2021	34	12	4	82	7	0
