# Supplementary material for: Association between common polymorphisms in IL-1 and TNFα and risk of peri-implant disease: A meta-analysis
Source: PLoS One. 2021 Oct 5;16(10):e0258138. doi: 10.1371/journal.pone.0258138 (PMC8491952; doi:10.1371/journal.pone.0258138)
Supplement: S5 Table — (XLSX) [file pone.0258138.s005.xlsx]

## Sheet: Sheet3
Table S5 Genotype data for IL-1β C-511T in association with peri-implant disease
PMID	Author	Year	Case group			Control group
			CC	CT	TT	CC	CT	TT
12869004	Shimpuku	2003	3	6	8	6	13	3
15777329	Campos	2005	14	7	7	11	16	7
16907768	Laine	2006	30	31	10	19	25	5
17954336	Lin	2007	6	9	14	9	15	6
21251078	Dirschnabel	2011	30	41	21	69	88	28
	Liu	2011	11	28	11	10	30	10
21414132	Melo	2012	4	10	2	10	18	3
25066406	Cosyn	2014	3	6	5	2	6	6
