# Supplementary material for: Association between common polymorphisms in IL-1 and TNFα and risk of peri-implant disease: A meta-analysis
Source: PLoS One. 2021 Oct 5;16(10):e0258138. doi: 10.1371/journal.pone.0258138 (PMC8491952; doi:10.1371/journal.pone.0258138)
Supplement: S6 Table — (XLSX) [file pone.0258138.s006.xlsx]

## Sheet: Sheet4
Table S6 Genotype data for TNFα G-308A in association with peri-implant disease
PMID	Author	Year	Case group			Control group
			GG	GA	AA	GG	GA	AA
15017311	Campos	2004	26	2	0	32	6	0
17356374	Cury	2007	10	6	1	15	3	1
20162115	Cury	2009	34	11	4	31	8	2
	Lu	2009	12	6 (GA+AA)		23	3 (GA+AA)
22010076	Gurol	2011	1	14	1	4	19	0
22925444	Jacobi-Gresser	2013	22	17	2	47	19	2
25217276	Rakic	2015	83	94	3	165	21	3
28906511	Petkovic-Curcin	2017	15	19 (GA+AA)		56	8 (GA+AA)
	Li	2017	36	30	24	22	48	25
30334603	Broker	2018	63	16	0	128	32	2
31127430	He	2020	113	11	20	146	12	16
33689092	Saremi	2021	4	12	34	4	18	67
