# Supplementary material for: Association between common polymorphisms in IL-1 and TNFα and risk of peri-implant disease: A meta-analysis
Source: PLoS One. 2021 Oct 5;16(10):e0258138. doi: 10.1371/journal.pone.0258138 (PMC8491952; doi:10.1371/journal.pone.0258138)
Supplement: S7 Table — (XLSX) [file pone.0258138.s007.xlsx]

## Sheet: Sheet5
Table S7 Composite genotype data of IL-1α C-899T and IL-1β C+3954T
PMID	Author	Year	Case group		Control group
			Carriers	Non-carriers	Carriers	Non-carriers
11858158	Rogers	2002	9	10	11	20
15777329	Campos	2005	8	20	10	24
16907768	Laine	2006	34	37	22	27
17348886	Lachmann	2007	6	5	8	10
20594066	Hamdy	2011	17	8	5	20
22092925	Vaz	2012	26	29	28	72
28223139	Fernandes	2017	14	18	4	22
